# Supplementary material for: Chickpeas’ and Lentils’ Soaking and Cooking Wastewaters Repurposed for Growing Lactic Acid Bacteria
Source: Foods. 2023 Jun 9;12(12):2324. doi: 10.3390/foods12122324 (PMC10297098; doi:10.3390/foods12122324)
Supplement: Supplementary file 1 [file foods-12-02324-s001.zip]

Archive with 2 entries (2 files):
- 10_Supplementary Material S1.pdf
- 11_Supplementary Material S2.pdf
